# Supplementary material for: Clostridium difficile Infections in Medical Intensive Care Units of a Medical Center in Southern Taiwan: Variable Seasonality and Disease Severity
Source: PLoS One. 2016 Aug 10;11(8):e0160760. doi: 10.1371/journal.pone.0160760 (PMC4979958; doi:10.1371/journal.pone.0160760)
Supplement: S1 File — (XLSX) [file pone.0160760.s001.xlsx]

## Sheet: 工作表1
Case no.	Enroll year	Enroll month	CDI	Male gender	Age	BMI admission	BMI inclusion	Form Healthcare Facillity	Recent Hospitalization	Hosptal Stay to Onset	ICU Stay to Onset	APACHE ICU adm	APACHE inclusion	Charlson index	DM	ESRD	Malignancy	Hypertension	COPD	Asthma	Liver cirrhosis	CAD	CHF	Bedridden status	Antibiotic within 1 month	Glycopeptide	Penicillins	AP-penicillins	First generation CPS	Second generation CPS	Cephamycins	Third generation CPS	Fourth generation CPS	Carbapenems	Imipenem/ meropenem	Ertapenem	Doxycyclin	Tigecycline	Marcolide	TMP/SMX	Fluoroquinolones	Colistin IV	Aminoglycoside IV	Clindamycin	Metronidazole	Antifungal therapy	Anti-TB therapy	SIRS	Fever>38C
1	1	6	1	1	74	31.46	31.11	0	1	13	5	27	29	9	1	1	0	1	0	0	0	0	0	0	1	1	1	0	0	0	0	1	0	0	0	0	0	0	0	0	0	0	1	0	1	0	0	1	1
2	1	4	1	1	65	22.7	25.28	0	0	26	18	19	21	6	1	0	1	1	0	0	0	0	0	0	1	1	0	0	0	0	0	1	1	0	0	0	1	0	0	0	0	0	0	0	0	0	0	1	0
3	1	7	1	1	76	28.03	28.03	0	0	25	7	33	17	4	0	0	0	0	0	0	0	0	0	0	1	1	0	0	1	0	0	0	0	1	0	1	0	0	0	0	0	0	0	0	0	1	0	1	1
4	1	3	1	1	57	24.9	24.6	0	1	11	11	34	26	8	1	1	0	1	0	0	0	0	0	0	1	0	1	1	0	0	0	0	0	0	0	0	0	0	0	0	1	0	0	0	0	1	0	1	0
5	1	7	1	1	49	24.94	24.33	0	1	19	19	19	10	6	0	0	1	0	0	0	1	0	0	0	1	1	1	1	0	0	0	1	0	0	0	0	0	0	0	0	1	0	0	0	0	0	0	1	0
6	1	4	1	0	66	28.41	28.41	1	1	3	2	22	19	5	1	0	1	1	0	0	0	1	0	1	1	0	1	1	0	0	0	0	0	0	0	0	0	0	0	0	0	0	0	0	0	0	1	1	0
7	2	3	1	1	94	20.74	19.76	0	1	21	17	22	17	8	1	0	1	1	0	0	0	0	0	1	1	0	1	1	0	0	0	0	0	0	0	0	1	0	0	0	1	0	0	0	0	0	0	1	1
8	1	7	1	0	76	24	22.58	0	1	41	17	26	26	5	0	0	0	1	0	0	0	0	0	0	1	1	1	1	0	0	0	1	0	1	1	0	0	1	0	0	1	0	0	0	1	0	0	1	1
9	1	3	1	0	85	17.78	20.26	0	0	10	10	28	14	4	0	0	0	0	0	1	0	0	0	0	1	0	0	0	0	0	0	1	0	1	1	0	0	0	1	0	0	0	0	0	1	0	0	1	0
10	1	4	1	0	82	27.44	28.69	0	0	14	3	48	33	7	0	0	1	0	0	0	0	0	0	0	1	1	1	1	0	1	1	0	0	1	1	0	0	0	0	0	0	0	0	0	0	1	0	1	1
11	1	5	1	1	78	20.96	20.99	0	0	12	12	26	13	4	0	0	0	0	0	0	0	0	0	0	1	1	1	1	0	0	0	1	1	0	0	0	0	0	0	0	0	0	0	0	0	0	0	1	0
12	1	7	1	1	74	16.83	16.83	0	1	43	43	16	11	13	0	0	1	0	0	0	1	0	0	1	1	1	1	1	1	0	0	1	0	1	1	1	0	0	0	0	1	0	0	0	1	0	0	1	1
13	1	3	1	1	47	19.14	19.09	0	1	52	3	20	13	6	1	1	0	1	0	0	0	0	1	0	1	1	0	0	0	0	0	1	0	1	0	1	0	0	0	0	0	0	0	0	0	0	1	1	1
14	1	6	1	0	77	24.42	24.42	1	1	8	8	17	14	8	0	0	0	1	0	0	0	0	1	1	1	0	0	0	0	0	0	1	0	0	0	0	0	0	0	0	0	0	0	0	0	0	0	1	1
15	1	12	0	0	44	19.12	19.83	0	1	23	23	18	15	4	0	0	0	1	0	0	0	0	0	0	1	1	1	1	0	0	0	1	0	1	1	0	0	1	0	0	0	0	1	0	0	1	0	1	1
16	1	9	0	0	55	25.24	20.26	0	0	4	4	44	29	3	1	0	0	0	0	0	0	0	0	0	1	1	1	1	0	1	0	1	0	0	0	0	0	0	0	0	0	0	0	0	0	0	0	1	0
17	1	9	0	1	85	14.62	16.33	1	1	11	11	37	14	8	0	0	0	0	0	0	0	0	0	1	1	0	1	1	0	0	0	0	0	0	0	0	0	0	1	0	0	0	0	0	0	0	1	1	1
18	1	9	0	0	63	26.09	27.87	0	0	12	12	19	23	3	0	0	0	1	0	0	0	0	0	0	1	1	1	1	0	0	0	1	1	0	0	0	1	0	1	0	0	0	0	0	0	0	0	1	1
19	1	9	0	0	49	13.23	13.23	1	1	6	6	27	21	7	1	0	1	0	0	0	0	0	0	0	1	0	1	1	0	0	0	1	0	0	0	0	0	0	0	0	1	0	0	0	0	0	0	1	0
20	1	10	0	1	54	22.19	23.24	0	1	5	5	18	23	9	0	0	1	0	0	0	1	0	0	0	1	0	1	1	0	0	0	0	0	0	0	0	0	0	1	0	0	0	0	0	0	0	0	1	0
21	1	5	0	0	71	22.9	22.9	0	1	6	6	24	15	8	1	0	0	1	0	1	0	0	0	0	1	0	1	1	0	0	0	0	0	0	0	0	0	0	0	0	1	0	0	0	0	0	0	1	0
22	1	4	0	1	60	19.8	19.8	1	1	11	11	31	21	14	1	0	1	0	0	0	0	1	1	0	1	0	1	1	0	0	0	0	1	0	0	0	1	0	1	1	1	0	0	1	0	0	0	1	0
23	1	4	0	1	76	18.14	18.14	0	1	5	5	24	18	7	1	0	0	0	0	0	0	0	0	0	1	0	1	1	0	0	0	0	0	0	0	0	0	0	0	0	0	0	0	0	0	0	0	1	0
24	1	5	0	0	60	23.16	23.16	0	0	20	4	30	17	5	1	0	1	1	0	0	0	0	0	0	1	1	0	0	0	0	0	0	1	1	1	0	0	0	0	0	1	0	0	0	0	1	0	1	1
25	1	4	0	0	85	15.78	26.3	0	0	12	12	37	38	5	0	0	0	0	0	0	0	0	0	0	1	0	1	0	0	0	0	0	0	1	1	0	0	0	0	0	0	0	0	0	0	0	0	1	0
26	1	3	0	1	73	26.78	27.2	0	1	12	12	10	19	7	0	0	0	0	0	0	1	0	0	0	1	1	0	0	0	0	0	1	0	0	0	0	0	0	0	0	1	0	0	0	0	1	0	1	0
27	1	3	0	0	84	17.59	17.59	1	1	3	1	28	25	8	0	0	0	0	0	0	0	0	0	1	1	0	0	0	0	0	0	0	0	1	1	0	0	0	0	0	0	0	0	0	0	0	0	1	0
28	1	4	0	0	69	24.3	26.72	0	0	8	6	20	31	5	1	0	0	0	0	0	0	0	0	0	1	0	1	1	0	0	0	0	1	0	0	0	1	0	0	0	1	0	0	0	1	0	0	1	0
29	2	3	0	1	74	23.47	25.24	0	0	35	35	26	39	11	1	1	0	1	0	0	0	1	1	1	1	0	1	1	0	0	0	1	1	0	0	0	0	0	1	0	1	0	0	0	0	1	0	1	1
30	1	9	0	1	57	16.59	19.87	0	0	17	4	26	23	12	0	0	1	0	0	0	1	0	0	0	1	1	0	0	0	1	0	0	1	0	0	0	0	0	0	0	1	0	0	0	0	0	0	1	0
31	2	3	0	1	68	21.45	25.97	0	1	11	11	25	22	10	1	0	1	0	1	0	0	0	0	0	1	0	1	1	0	0	0	1	1	0	0	0	0	0	0	0	0	0	0	0	1	0	0	1	1
32	1	4	0	1	71	18.11	18.49	0	0	5	5	26	17	6	1	0	0	0	0	0	0	0	0	1	1	0	1	1	0	0	0	0	0	0	0	0	0	0	0	0	0	0	0	0	0	0	0	1	0
33	1	9	0	1	50	18.94	19.87	0	1	29	29	14	10	4	1	0	0	0	0	0	1	0	0	0	1	1	1	1	0	0	0	1	1	1	1	0	1	0	0	0	1	0	0	0	1	0	0	1	1
34	1	11	0	1	53	20	21.49	0	1	20	5	14	17	6	1	0	0	1	0	0	0	0	0	0	1	0	1	1	0	0	0	0	0	0	0	0	0	0	0	0	1	0	0	0	0	0	0	1	1
35	1	3	0	0	65	27.79	28.88	0	1	3	3	17	17	8	1	1	0	1	0	0	0	0	0	0	1	1	0	0	0	0	0	1	0	1	1	0	0	0	0	0	0	0	0	0	1	0	0	1	1
36	1	7	0	0	91	16.55	16.55	0	1	6	3	13	12	5	0	0	1	0	0	0	0	0	1	0	1	0	1	1	1	0	0	0	0	0	0	0	0	0	0	0	0	0	0	0	0	0	0	1	1
37	1	3	0	0	47	27.48	27.55	0	1	14	9	25	28	3	0	0	0	1	0	0	0	0	0	0	1	1	1	1	0	0	0	1	0	1	1	0	1	0	0	1	0	0	0	0	0	1	0	1	0
38	1	9	0	0	33	27.3	25.03	0	1	17	17	25	13	9	0	0	1	0	0	0	0	0	0	0	1	1	1	1	0	0	0	0	0	0	0	0	0	0	0	0	1	0	0	0	1	0	0	1	1
39	1	9	0	1	36	23.98	22.51	0	0	13	6	10	7	0	0	0	0	0	0	0	0	0	0	0	1	0	0	0	0	0	0	1	1	1	1	0	0	0	0	0	0	0	0	0	1	0	0	1	1
40	1	7	0	1	76	19.04	19.69	0	0	8	6	11	11	4	0	0	0	1	0	0	0	0	0	0	1	0	1	1	1	0	0	0	0	1	0	1	0	0	0	0	0	0	0	0	0	0	0	1	1
41	1	11	0	1	85	21.23	23.95	0	1	16	13	23	14	6	0	0	0	1	0	0	1	0	0	0	1	0	1	1	0	0	0	1	0	0	0	0	0	0	0	0	1	0	0	0	1	0	0	1	1
42	2	3	0	1	62	17.34	17.23	0	0	22	22	30	31	10	1	0	1	0	0	0	0	0	0	1	1	1	0	0	1	0	0	1	0	0	0	0	0	0	0	0	0	1	0	0	0	0	0	1	0
43	2	2	0	0	50	22.98	25.7	0	0	14	13	35	25	6	0	0	1	0	0	0	0	0	0	0	1	1	0	0	0	0	0	0	1	0	0	0	0	0	0	0	0	0	0	0	1	1	0	1	1
44	1	3	0	0	59	14.67	12.31	0	0	113	113	9	7	3	0	0	0	0	0	0	0	0	0	0	1	1	0	0	0	0	0	1	0	1	0	1	0	1	0	0	1	0	0	0	1	0	0	0	0
45	1	4	0	0	56	17.56	18.11	1	1	14	14	12	27	10	1	0	1	1	0	0	0	0	1	0	1	1	1	1	0	0	0	1	0	1	1	0	0	0	0	0	0	0	0	0	0	0	0	1	0
46	1	8	0	1	76	14.95	16.58	1	0	10	10	25	27	7	1	0	0	1	1	0	0	0	1	1	1	0	1	1	0	0	0	0	1	0	0	0	0	0	0	0	1	0	0	0	0	1	0	1	0
47	1	9	0	1	79	21.6	20.46	1	1	16	16	22	18	9	0	0	0	1	0	0	0	0	0	1	1	0	1	1	0	0	0	0	0	0	0	0	0	0	0	0	1	0	0	0	0	0	0	1	1
48	1	9	0	1	65	29.38	29.38	0	0	16	7	26	19	8	0	0	1	1	0	0	0	1	0	0	1	1	1	0	0	0	0	0	1	1	1	0	0	0	0	0	0	0	0	0	1	1	0	1	1
49	1	11	0	1	81	17.3	17.34	0	0	13	13	24	18	8	0	1	0	0	0	0	1	0	0	0	1	0	1	1	0	0	0	1	0	0	0	0	0	0	0	0	0	0	0	0	0	0	0	1	1
50	1	10	0	1	88	21.42	21.42	1	1	3	3	33	25	9	0	0	0	0	1	0	0	0	0	1	1	0	0	0	0	0	0	0	0	1	1	0	0	0	0	0	0	0	0	0	0	0	0	0	0
51	1	6	0	0	36	21.88	21.88	0	1	66	5	8	13	2	0	0	0	0	0	0	0	0	0	0	1	1	0	0	0	0	0	1	1	0	0	0	0	0	0	1	0	0	0	0	1	1	1	1	1
52	1	3	0	1	39	18.65	18.65	0	1	42	4	14	10	0	0	0	0	0	0	0	0	0	0	0	1	1	0	0	0	1	0	1	0	1	1	0	0	0	0	0	0	0	0	0	1	0	0	1	0
53	1	8	0	1	68	14.64	15.56	1	1	9	9	26	18	6	0	0	0	1	0	0	0	1	0	1	1	0	1	1	0	0	0	0	0	0	0	0	0	0	0	0	0	0	0	0	0	0	0	1	1
54	1	10	0	0	86	21.33	25.8	1	0	47	47	23	15	5	1	0	0	1	0	0	0	0	0	0	1	1	1	1	0	0	0	1	1	1	1	0	0	0	0	0	1	0	0	0	1	1	0	1	1
55	1	11	0	1	83	18.69	21.03	1	1	9	9	37	23	7	0	0	0	1	0	0	0	0	0	1	1	0	1	1	0	0	0	0	0	0	0	0	0	0	0	0	0	0	0	0	0	1	0	1	0
56	1	11	0	1	74	22.68	21.54	1	1	30	30	24	32	9	1	0	0	1	1	0	0	0	0	1	1	0	0	0	0	0	0	1	0	0	0	0	0	0	0	0	0	0	0	0	0	0	0	1	1
57	1	6	0	0	69	23.64	23.64	0	0	6	6	15	15	8	0	0	1	0	0	0	1	0	0	0	1	0	1	0	1	0	0	0	0	0	0	0	0	0	0	0	0	0	0	0	0	0	0	1	1
58	1	4	0	0	79	22.03	22.03	0	1	40	7	36	26	7	0	0	0	1	0	0	0	0	0	1	1	0	1	1	0	0	0	1	0	0	0	0	0	0	0	0	1	0	0	0	0	1	0	1	0
59	1	4	0	0	79	21.88	21.88	0	1	52	3	23	23	7	0	0	0	1	0	0	0	0	0	1	1	0	1	1	0	0	0	0	0	0	0	0	0	0	0	0	1	0	0	0	0	1	0	1	1
60	1	11	0	1	85	20.45	19.12	0	1	25	25	24	14	14	0	0	1	0	1	0	0	0	0	1	1	1	0	0	0	0	0	0	1	1	1	1	0	0	0	0	0	0	0	0	0	0	0	0	0
61	1	4	0	0	83	30.66	30.66	0	1	8	7	37	24	9	1	1	0	1	0	0	0	0	0	0	1	1	0	0	0	0	0	1	1	0	0	0	0	0	0	0	0	0	0	1	1	1	0	1	1
62	1	12	0	1	85	18.83	19.22	0	0	21	21	19	28	13	0	0	1	0	0	0	0	0	0	0	1	0	1	1	0	0	0	1	1	0	0	0	0	0	1	0	1	0	0	0	0	0	0	1	0
63	1	6	0	0	79	23.93	23.93	1	0	7	7	16	16	8	1	0	1	1	0	0	0	0	1	1	1	0	1	1	0	0	0	1	0	0	0	0	1	0	1	0	0	0	0	0	0	0	0	1	1
64	1	4	0	0	25	39.05	36.5	0	1	19	4	13	26	2	1	0	0	1	0	0	0	0	0	0	1	1	1	0	0	0	0	0	0	1	1	1	0	1	0	0	0	1	0	0	0	1	0	1	1
65	1	3	0	0	83	22.98	22.98	0	1	6	6	26	20	6	1	0	0	0	0	0	0	0	0	1	1	0	0	0	0	0	0	1	0	1	1	0	0	0	0	0	0	0	0	0	0	1	0	1	0
66	1	5	0	0	86	21.5	23.44	0	1	53	15	16	22	9	1	1	0	1	0	0	0	1	1	1	1	1	1	1	0	0	0	1	0	1	1	0	0	0	0	0	1	0	0	0	0	0	0	0	0
67	1	7	0	1	83	20.23	21.67	1	1	12	12	22	22	9	0	0	0	1	0	0	1	0	0	1	1	0	1	1	0	0	0	0	0	0	0	0	0	0	0	0	0	0	0	0	0	0	0	1	0
68	1	11	0	1	73	19.44	22.77	0	0	8	8	29	14	6	0	0	0	1	1	0	0	0	0	0	1	0	1	1	1	0	0	0	0	0	0	0	0	0	0	0	1	0	0	0	0	0	0	1	1
69	2	3	0	0	92	23.87	23.56	0	0	9	9	21	8	11	0	0	0	1	0	0	0	1	1	1	1	0	0	0	0	0	0	1	0	0	0	0	0	0	1	0	0	0	0	0	0	0	0	0	0
70	1	6	0	1	68	36.77	36.12	0	1	23	22	22	9	6	0	0	0	0	1	0	0	1	1	0	1	1	0	0	0	0	0	1	1	1	1	0	0	0	0	0	1	0	0	0	1	1	0	1	1
[truncated: 16 more columns]
